# Supplementary material for: Recovery of Staphylococci from Teatcups in Milking Parlours in Goat Herds in Greece: Prevalence, Identification, Biofilm Formation, Patterns of Antibiotic Susceptibility, Predictors for Isolation
Source: Antibiotics (Basel). 2023 Sep 10;12(9):1428. doi: 10.3390/antibiotics12091428 (PMC10525802; doi:10.3390/antibiotics12091428)
Supplement: Supplementary file 1 [file antibiotics-12-01428-s001.zip]

Archive with 1 entries (1 files):
- antibiotics-2558121-supplementary.pdf
